# Supplementary material for: Critical assessment of pan-genomic analysis of metagenome-assembled genomes
Source: Brief Bioinform. 2022 Sep 17;23(6):bbac413. doi: 10.1093/bib/bbac413 (PMC9677465; doi:10.1093/bib/bbac413)
Supplement: Table_S1_bbac413 [file table_s1_bbac413.xlsx]

## Sheet: Table_S1
Table S1. Publication summary. A total of 39 publications were provided with infromation including their PubMed ID for papers, title, authors, year, journal, source of metagenome samples, pan-genome tools used, parameters in pan-genome, downstream analysis performed, core gene threshold used, and the percentage of MAGs in the datasets.
PMID	Title	Authors	Year	Journal	Source of Metagenomesa	Tools used in pan-genomeb	Parameters	downstream analysis	core genes	%MAG (#MAGs/#Total genomes)
DOI: https://doi.org/10.1101/2021.03.02.433653	Adaptive ecological processes and metabolic independence drive microbial colonization and resilience in the human gut	Watson A. R.,Füssel J.,Veseli I., et al.	2021	\	human gut	Anvi'o	`--min-occurrence` was 2 to remove gene clusters only present in one genome (singletons)	Phylogenetic analysis (single-copy core ribosomal proteins were aligned using MUSCLE; phylogenetic trees constucted by FastTree2.1); Functional enrichment analysis(KEGG functional analysis)	\	9% (3/34)
DOI: https://doi.org/10.1101/2021.01.19.427344	Large lakes harbor streamlined free-living nitrifiers	Podowski J. C., Paver S. F., Newton R. J., et al.	2021	\	water samples from lakes	Anvi'o	blastp to determine sequence similarity, ITEP to eliminate weak similarity and MCL to cluster, using a minbit of 0.5, MCL inflation of 2 and minimum gene occurrence of 1.	Functional predictions(KEGG Orthology was predicted using GhostKOALA)	\	\
DOI:https://doi.org/10.1101/2020.08.09.243345	Diversity and biogeography of Woesearchaeota: A comprehensive analysis of multi-environment data	Xian J., Zhang Y., Chen W. N., et al.	2020	\	sea water, rhizosphere and sediment	BPGA	USEARCH was used for orthologous clustering with 50% sequence identity taken as cut-off value.	Functional predictions (COG and KEGG functional analysis)	occurred in 100 % genomes	100% (17)
DOI:https://doi.org/10.1016/j.margen.2019.04.010	Reconstruction and in silico analysis of new Marinobacter adhaerens t76_800 T with potential for long-chain hydrocarbon bioremediation associated with marine environmental lipases	Lopes E. M., Fernandes C. C., Lemos E. G. M., et al	2020	Marine Genomics	marine	Anvi'o; BPGA	\	Functional predictions (COG and dbCan annotations by using Diamond)	occurred in 100 % genomes	9% (1/11)
DOI: https://doi.org/10.1101/2020.12.11.421487	The hidden pangenome: comparative genomics reveals pervasive diversity in symbiotic and free-living sulfur-oxidizing bacteria	Ansorge R., Romano S.,Sayavedra L., et al.	2020	\	hydrothermal vents	BPGA	Genomes were annotated with RAST-tk as implemented in PATRIC; Used default settings of 0.5 sequence identity for clustering with USEARCH.	Functional predictions (COG functional analysis; KEGG orthologies were determined using BlastKOALA )	occurred in 100 % genomes	100% (11, 39, 45)
DOI: https://doi.org/10.1101/2020.07.02.185041	Metagenome-assembled genomes from Monte Cristo Cave (Diamantina, Brazil) reveal prokaryotic lineages as functional models for life on Mars	Bendia A. G., Callefo F., Araújo M. N., et al.	2020	\	cave	Anvi'o	\	Functional predictions (KEGG annotation by GhostKOALA and metabolic potentials in SEED Subsystem through RASTtk. FeGenie tool was used to annotate genes related to iron metabolism in MAGs and MetabolismHMM tool to annotate genes related to the sulfur, nitrogen and carbon metabolisms.)	occurred in 100 % genomes	67% (2/3) - 33% (1/3)
34188040	Pangenomics reveals alternative environmental lifestyles among chlamydiae	Köstlbacher S., Collingro A., Halter T. et al.	2021	Nature Communications	different environments (e.g., marine, soil, freshwater, ect)	eggNOG & blastp	blastp search E value < 0.001	Functional predictions (KEGG functional analysis); Phylogenetic analysis of metabolic genes	occurred in 90 % genomes	66% (63/96)
33957869	Long-read metagenomics retrieve complete single-contig bacterial genomes from canine feces	Cusco A., Pérez D., Viñes J., et al.	2021	BMC Genomics	canine fecal samples; animal gut	Anvi'o	Anvi’o: MCL inflation of 10.	Functional prediction(COG annotations by using blastp against NCBI COGs database)	occurred in 100 % genomes	100% (12; 23; 38); 94% (17/18)
33323122	Functional and genetic markers of niche partitioning among enigmatic members of the human oral microbiome	Shaiber A., Willis A. D., Delmont T. O., et al.	2020	Genome Biology	human tongue and dental plaque	Anvi'o	“anvi-run-workflow” with “--workflow pangenomics.”; MCL with inflation parameter of 2; “--min-occurrence 2”: removed singleton gene clusters.	Functional enrichment analysis (COG functional analysis)	occurred in nearly all genomes	78% (43/55)
33295091	Metagenomic insights into the metabolism and evolution of a new Thermoplasmata order (Candidatus Gimiplasmatales)	Hu W., Pan J., Wang B., et al.	2020	Environmental Microbiology	black-odorous aquatic river	GET_HOMOLOGUES	Diamond: maximum e‐value 1e‐05, a minimum of 75% coverage in BLAST pairwise alignments; clusters of homologues were reconstructed with two clustering algorithms (COGs and OMCL).	\	\	3.2% (4/125)
33239396	Deep metagenomics examines the oral microbiome during dental caries, revealing novel taxa and co-occurrences with host molecules	Baker J. L., Morton J. T., Dinis M., et al.	2021	Genome Research	human saliva	Anvi'o	eggnog-mapper for annotation; Anvi’o (HMMSEARCH and INFERNAL )	Functional predictions (COG functional analysis)	\	\
33127895	Gene duplication drives genome expansion in a major lineage of Thaumarchaeota	Sheridan P. O. , Raguideau S., Quince C., et al.	2020	Nature Communications	river	Roary	Roary: '-i 50'(a minimum amino acid identity for a positive match at 50%), '-iv 1.5' (MCL inflation value 1.5); Core otholog groups were defined as those that were present in a single copy in each genome and were present in at least 85% of the near complete genomes.	Phylogenetic analysis (maker genes for construction of phylogenetic trees were generated from core ortholog groups)	occurred at least 85 % genomes	48% (79/165); 77% (20/26)
33067437	Large scale genome reconstructions illuminate Wolbachia evolution	Scholz M., Albanese D., Tuohy K., et al.	2020	Nature Communications	different host speceis like Drosophila (Downloaded from NCBI)	Roary	BLAST identity cutoff of 80% and paralog splitting disabled. The final core gene set was created by selecting gene-families that were present in at least one of the five representative genomes in each Wolbachia supergroups.	Functional enrichment analysis(Host specific functional gain or loss of enzyme categories); phylogenetic analysis (Core gene families were aligned using Mafft and then concatenated. The maximum-likelihood tree was constructed using RAxML.)	\	100% (1161)
33065016	Newly Explored Faecalibacterium Diversity Is Connected to Age, Lifestyle, Geography, and Disease	De Filippis F., Pasolli E., Ercolini D.	2020	Current Biology	human and animal guts	Roary	Prokka (default); Roary: ‘-i 95’(a minimum amino acid identity for a positive match at 95%), ‘-cd 95’ (a core gene defined at 95% presence).	Phylogenetic analysis (Species-specific marker gene identification from core genes)	occurred in 95 % genomes	\
32934112	Defining Genomic and Predicted Metabolic Features of the Acetobacterium Genus	Ross D. E., Marshall C. W., Gulliver D., et al.	2020	mSystems	wastewater and bioreactor	BPGA	Various clustering cutoffs ranging from 10% to 99% to examine the pan-genome partitioning	Functional predictions (COG, and KEGG pathway predictions by using BlastKOALA)	occurred in 100 % genomes	27% (3/11)
32690973	A unified catalog of 204,938 reference genomes from the human gut microbiome	Almeida A., Nayfach S., Boland M., et al.	2020	Nature Biotechnology	human gut	Roary	Prokka: ‘-c’ (predict proteins with closed ends only), ‘-m’ (prevent genes from being built across stretches of sequence marked as Ns) and ‘-p single’ (single mode for genome assemblies containing a single species); Roary: ‘-i 90’(a minimum amino acid identity for a positive match at 90%), ‘-cd 90’ (a core gene defined at 90% presence) and ‘-s’ (no paralog splitting).	Functional enrichment analysis (COG); Functional predictions (eggNOG, InterPro, COG and KEGG annotation)	occurred in 90 % genomes	\
32636492	Alternative strategies of nutrient acquisition and energy conservation map to the biogeography of marine ammonia-oxidizing archaea	Qin W., Zheng Y., Zhao F., et al.	2020	The ISME Journal	activated sludge, water, hot springs, etc.	OrthoMCL	OrthoMCL: based on all-against-all BLASTP with the thresholds of pairwise coverage of 50% and identity of 50%. Core gene threshold: 100%.	Functional predictions (COG functional analysis); Phylogenomic analysis (Phylogenetic tree built based on conserved single-copy homologous protein; used MAFFT, Gblock, ProtTest and RAxML)	occurred in 100 % genomes	16% (7/44); 90% (18/21)
32631866	Genomic Characteristics of a Novel Species of Ammonia-Oxidizing Archaea from the Jiulong River Estuary	Zou D., Wan R., Han L., et al.	2020	Applied and Environmental Microbiology	water and sediment	Anvi'o	\	Functional predictions (COG functional analysis)	\	33% (5/15)
32348781	A Genomic Toolkit for the Mechanistic Dissection ofIntractable Human Gut Bacteria	Bisanz J. E., Soto-Perez P., Noecker C., et al.	2020	Cell Host & Microbe	human gut	ProteinOrtho6	Determination of core and accessory gene counts were conducted using the output of ProteinOrtho6 at 60% identity and 80% coverage cutoffs; Pan-genome calculations were benchmarked against Roary and LS BSR.	Functional predictions (KEGG orthologies were determined using GhostKoala )	occurred in 100 % genomes	29% (12/42)
32316533	Mechanisms Underlying the Rhizosphere-To-Rhizoplane Enrichment of Cellvibrio Unveiled by Genome-Centric Metagenomics and Metatranscriptomics	Zhang Y., Xu J., Wang E., et al.	2020	Microorganisms	citrus trees	GET_HOMOLOGUES	The pan-genome was calculated using the OrthoMCL method implemented in the GET_HOMOLOGUES software package with parameters identity 50% and coverage 50%.	Functional predictions (COG functional analysis); Phylogenetic analysis (single-copy core genes were extracted and aligned using Muscle, and the alignments were concatenated using Gblocks. The phylogenetic tree was reconstructed based on the concatenated alignment using FastTree2)	\	17% (1/6)
32291353	Selection Is a Significant Driver of Gene Gain and Loss in the Pangenome of the Bacterial Genus Sulfurovum in Geographically Distinct Deep-Sea Hydrothermal Vents	Moulana A., Anderson R. E., Fortunato C. S., et al.	2020	mSystems	diffuse flow hydrothermal vent fluids emanating from seafloor rocks and sulfide deposits.	Anvi'o	Diamond v0.9.22.123: compare each ORF against NCBI’s Conserved Domains Database to obtain the cluster of orthologous groups (COG) annotation with a maximum E value of 1e-05; Anvi’o resolved gene clusters across all MAGs using a Markov Cluster Algorithm (MCL) with default arguments (minbit value of 0.5 and inflation value of 2) using the minbit heuristic implemented from ITEP to eliminate weak ami…	Functional enrichment analysis (COG functional analysis)	occurred in 100 % genomes (No core genes. They used relative frequency)	100% (22)
32169939	Temperature and Nutrient Levels Correspond with Lineage-Specific Microdiversification in the Ubiquitous and Abundant Freshwater Genus Limnohabitans	Props .R and Denef V. J.	2020	Applied and Environmental Microbiology	freshwater	Anvi'o	Default pangenome analysis workflow; Gene calling was performed with prodigal, amino acid sequences were aligned with muscle, amino acid similarities were calculated with blastp, and sequences were clustered with mcl.	Functional enrichment analysis (KEGG pathway predictions by using BlastKOALA; Enrichment of KEGG functional categories was conducted by clusterProfiler)	\	53% (10/19)
31757822	Comparative Genomics Guides Elucidation of Vitamin B12 Biosynthesis in Novel Human-Associated Akkermansia Strains	Kirmiz N., Galindo K., Cross K.L., et al.	2020	Applied and Environmental Microbiology	children gut	Anvi'o	anvi-pan-genome':num-threads, 12; minbit, 0.5; mcl-inflation, 10; use-ncbi-blast.	Functional predictions (COG functional analysis by using “anvi-get-enriched-functions-per-pan-group”), Phylogenetic analysis (phylogenetic trees constrcuted by using "anvi-get-sequences-for-hmm-hits"; used HMM serach, Muscle and FastTree)	occurred in 100 % genomes	50% (35/70)
31607556	The Prevotella copri Complex Comprises Four Distinct Clades Underrepresented in Westernized Populations	Tett A., Huang K. D., Asnicar F., et al.	2019	Cell Host & Microbe	human gut	Roary	90% similarity identity for gene clustering; present in 90% of genomes for defining core genes.	Functional predictions (using EggNOG).	occurred in 90 % genomes	76% (55/72)
31118472	Uncultured Nitrospina-like species are major nitrite oxidizing bacteria in oxygen minimum zones	Sun X., Kop L. F. M., Lau M. C. Y., et al.	2019	The ISME Journal	Seawater	Anvi'o	Amino acid sequences were annotated using BLASTp searches (e-value cutoff: 10^(−10)) against the Swissprot and the NCBI nr databases. Hits shorter than 100 bp and eukaryotic hits were removed; MCL inflation parameter of 10.	Phylogenetic analysis (phylogenetic tree built based on core protein sequences; used Muscle and RAxML)	\	11% (2/19)
30867587	New insights from uncultivated genomes of the global human gut microbiome	Nayfach S., Shi Z.J., Seshadri R. et al.	2019	Nature	human gut	VSEARCH	90% DNA identity and 50% alignment cut-offs (maximum 500 genomes per OTU). Options: '-id 0.9, -target_cov 0.5 -query_cov 0.5.	Functional predictions (KEGG functional analysis); Phylogenetic analysis (phylogenetic tree built by using FASMA and FastTree)	\	\
30837458	The Wolbachia mobilome in Culex pipiens includes a putative plasmid	Reveillaud J., Bordenstein S. R., Cruaud C., et al.	2019	Nature Communications	ovary of wild Culex pipiens mosquitoes captured in France	Anvi'o	‘anvi-pan-genome’ using the flag ‘–use-ncbi-blast’, and parameters ‘–minbit 0.5’, and ‘–mcl-inflation 5’.	Functional predictions (COG functional analysis by using ‘anvi-run-ncbi-cogs’ )	\	80% (4/5)
30816235	Metagenome-assembled genomes provide new insight into the microbial diversity of two thermal pools in Kamchatka, Russia	Wilkins L.G.E., Ettinger C.L., Jospin G., et al.	2019	Scientific Reports	hydrothermal pools	Anvi'o	MCL algorithm to construct gene clusters with an inflation value of 2.0/10	Functional predictions (COG and KEGG functional analysis)	\	33% (2/6); 40% (2/5)
30768760	Deep-sea hydrothermal vent metagenome-assembled genomes provide insight into the phylum Nanoarchaeota	St John E., Flores G. E., Meneghin J., et al.	2019	Environmental Microbiology Reports	deep-sea hydrothermal vent	Anvi'o	\	Functional predictions (COG functional analysis and Pfam annotations)	\	50% (3/6)
30661755	Extensive Unexplored Human Microbiome Diversity Revealed by Over 150,000 Genomes from Metagenomes Spanning Age, Geography, and Lifestyle	Pasolli E., Asnicar F., Manara S., et al.	2019	Cell	human gut, oral cavity, skin and vagina	Roary	Prokka (default); Roary: ‘-i 95’(a minimum amino acid identity for a positive match at 95%), ‘-cd 99’ (a core gene defined at 99% presence), and ‘-g 1000000’ (maximum number of clusters)	Functional predictions (KEGG functions annotated by EggNOG); phylogenetic analyses (PhyloPhlAn)	occurred in 99 % genomes	99.8% (515/516); 81% (437/537)
30592124	Genomics insights into ecotype formation of ammonia-oxidizing archaea in the deep ocean	Wang Y., Huang J. M., Cui G. J., et al.	2019	Environmental Microbiology	ocean	Anvi'o	The gene annotation of the pangenome was performed using BLASTP against the COG database. Proteins with a minimal simi- larity of 35% to known proteins in the KEGG database were collected to display genomic disparity. For the conserved hypothetical genes, functions were inferred from 3-dimensional structural patterns predicted by SWISS- MODEL.	Functional predictions (COG and KEGG functional analysis)	\	89% (8/9); 63% (5/8)
30448738	Genome-resolved metagenomic analysis reveals roles of microbial community members in full-scale seawater reverse osmosis plant	Rehman Z. U., Ali M., Iftikhar H., et al.	2018	Water Research	raw seawater, fouled reverse osmosis membranes and brine reject water.	Roary	\	Functional predictions; Phylogenetic analysis (MEGA7 using the concatenated amino acid sequences by applying neighbor-joining statistical method)	\	100% (31)
30394652	Comparative genomics and physiology of the genus Methanohalophilus, a prevalent methanogen in hydraulically fractured shale	Borton M. A., Daly R. A., O'Banion B., et al.	2018	Environmental Microbiology	hydraulically fractured shale	Anvi'o	Anvi’o: MCL inflation of 10.	Phylogenetic analysis (phylogenetic tree of single copy core amino acid sequences and concatenated ribosomal amino acid sequences were built by using muscle and RAxML)	occurred in 100 % genomes	45% (5/11)
30319574	To B or Not to B: Comparative Genomics Suggests Arsenophonus as a Source of B Vitamins in Whiteflies.	Santos-Garcia D, Juravel K, Freilich S, et al.	2018	Frontiers in Microbiology	whitefly	OrthoMCL	\	Functional predictions (COG functions annotated by Diamond and MEGAN6)	occurred in 100 % genomes	100% (2;3)
30117250	Ecological and genomic features of two widespread freshwater picocyanobacteria	Cabello-Yeves P. J., Picazo A., Camacho A., et al.	2018	Environmental Microbiology	(Downloaded from NCBI)	GET_HOMOLOGUES	Used the orthoMCL algorithm to infer homology.	\	occurred in 100 % genomes	40% (11/28)
30083144	New Biological Insights Into How Deforestation in Amazonia Affects Soil Microbial Communities Using Metagenomics and Metagenome-Assembled Genomes	Kroeger M. E., Delmont T.O., Eren A. M., et al.	2018	Frontiers in Microbiology	soil	Anvi'o	Used the NCBI-blast analysis; The “core” included protein clusters detected in at least 66% of the genomes. Protein clusters only detected in one genome were considered “unique.”	Phylogenetic analysis (Concatenated gene trees were generated by aligning each gene in MEGA using MUSCLE. The gene alignments were trimmed using phyutility (−clean 0.95) and concatenated (−concat))	occurred in >=66 % genomes	43% (3/7)
30033331	Pan-genome Analysis of Ancient and Modern Salmonella enterica Demonstrates Genomic Stability of the Invasive Para C Lineage for Millennia	Zhou Z., Lundstrøm I., Tran-Dien A., et al.	2018	Current Biology	human teeth and long bones of skeletons	BLASTN	BLASTN: homologous regions that cover >= 50% of the sequence length and shared >= 70% nucleotide identity.	\	\	0.5% (1/222)
29066755	Genomic variation in microbial populations inhabiting the marine subseafloor at deep-sea hydrothermal vents	Anderson R. E., Reveillaud J., Reddington E., et al.	2017	Nature Communications	hydrothermal vents	ITEP	clustered ORFs using an inflation value of 2 and a maxbit score of 0.3; used RPSBLAST to compare a representative sequence from each ORF cluster against NCBI’s Conserved Domains Database to obtain the COG annotation for each ORF with a maximum e-value of 1e−05.	Functional enrichment analysis(COG functional analysis)	\	100% (9)
28458657	Comparative Metagenomics of the Polymicrobial Black Band Disease of Corals	Meyer J. L., Paul V. J., Raymundo L.J., et al.	2017	Frontiers in Microbiology	coral surface	Anvi'o; Roary	Anvi’o: MCL inflation (2) and blastp against NCBI; Core gene threshold: genes present in at least 5/7 of the MAGs.	Functional predictions (KEGG Ontology analysis)	\	100% (8)
aDifferent fill colors represent mategenome samples from different environment. b Tools with yellow highlights are counted as "others" in plot.
