# Supplementary material for: Critical assessment of pan-genomic analysis of metagenome-assembled genomes
Source: Brief Bioinform. 2022 Sep 17;23(6):bbac413. doi: 10.1093/bib/bbac413 (PMC9677465; doi:10.1093/bib/bbac413)
Supplement: Table_S2_bbac413 [file table_s2_bbac413.xlsx]

## Sheet: Table_S2
Table S2. Summary of 17 bacterial species. For each species, the number of complete genomes in RefSeq datasets are provided. The taxonomic classification are shown. The genome size are average number of genes in all genomes. "ANI" represents the average nucleotide identity between all genomes. All complete genome of the species are used to construct the species pan-genome.
#	Species	Number of Complete Genomes in RefSeq	Family	Phylum	Genome Size (Average # Genes)	ANI	Pan-genome Sizea	Core Genome Sizea (# Gene Families)	γ valueb
1	Escherichia coli	923	Enterobacteriaceae	Proteobacteria	4873	97.78	33123	1486	0.317
2	Salmonella enterica	746	Enterobacteriaceae	Proteobacteria	4577	98.38	27085	1877	0.3182
3	Bordetella pertussis	539	Alcaligenaceae	Proteobacteria	3901	99.98	4115	2960	0.0357
4	Staphylococcus aureus	443	Staphylococcaceae	Firmicutes	2639	98.43	6177	1710	0.1503
5	Klebsiella pneumoniae	372	Enterobacteriaceae	Proteobacteria	5320	99.04	22106	2741	0.2739
6	Pseudomonas aeruginosa	196	Pseudomonadaceae	Proteobacteria	6175	98.9	19637	3734	0.2669
7	Streptococcus pyogenes	195	Streptococcaceae	Firmicutes	1758	98.77	3959	1267	0.1667
8	Listeria monocytogenes	180	Listeriaceae	Firmicutes	2909	96.96	6109	2098	0.1515
9	Mycobacterium tuberculosis	176	Mycobacteriaceae	Actinobacteria	4067	99.92	4449	3429	0.0316
10	Campylobacter jejuni	171	Campylobacteraceae	Proteobacteria	1746	97.81	4027	1204	0.1865
11	Helicobacter pylori	166	Helicobacteraceae	Proteobacteria	1545	95.25	3755	1143	0.2192
12	Acinetobacter baumannii	161	Moraxellaceae	Proteobacteria	3813	98.28	12426	2132	0.2649
13	Enterococcus faecium	125	Enterococcaceae	Firmicutes	2937	98.39	7652	1608	0.2226
14	Neisseria meningitidis	106	Neisseriaceae	Proteobacteria	2042	98.2	3347	1414	0.1285
15	Bacillus subtilis	102	Bacillaceae	Firmicutes	4178	98.44	8987	3063	0.1901
16	Burkholderia pseudomallei	101	Burkholderiaceae	Proteobacteria	5918	99.41	12941	4663	0.2072
17	Corynebacterium pseudotuberculosis	100	Corynebacteriaceae	Actinobacteria	2127	99.35	2449	1887	0.037
aPan-genome size and core genome size were calculated by using Roary (-i 90 -cd 100 -s -e -n). bThe g values were calculated by using Heaps’ law model.
