# Supplementary material for: Critical assessment of pan-genomic analysis of metagenome-assembled genomes
Source: Brief Bioinform. 2022 Sep 17;23(6):bbac413. doi: 10.1093/bib/bbac413 (PMC9677465; doi:10.1093/bib/bbac413)
Supplement: Table_S3_bbac413 [file table_s3_bbac413.xlsx]

## Sheet: Table S3
Table S3. Roary core gene loss. Core genes that are lost after contamination addition were found in small gene clusters.
The gene clusters identified as core before contamination (gene name as the cluster name, if exist)	New gene clusters after contamination (new cluster name, the lost core gene names, #genomes in the new gene cluster [max 100])
murD	group_4987, murD, 3
btuF	group_18167, btuF, 1
fadM	group_18171, fadM, 1
efeO	group_7268, efeO, 2
group_7597	lolE, lolE, 98
cybB	group_4970, cybB, 3
rpmI	group_18209, rpmI, 1
mglB	group_3297, mglB, 4
lysP	group_7158, lysP, 2
group_19238	group_10454, Ferredoxin--NADP reductase, 3
mutH	group_18354, mutH, 1
gpr	group_1981, gpr, 5
yqhD	group_4767, yqhD, 3
mug	group_7503, mug, 2
garK	group_18358, garK, 1
secE	group_8374, secE, 3
group_4084	dcuA, dcuA, 97
