# Supplementary material for: Critical assessment of pan-genomic analysis of metagenome-assembled genomes
Source: Brief Bioinform. 2022 Sep 17;23(6):bbac413. doi: 10.1093/bib/bbac413 (PMC9677465; doi:10.1093/bib/bbac413)
Supplement: Table_S4_bbac413 [file table_s4_bbac413.xlsx]

## Sheet: Table S4
Table S4. The coverage of increased core genes in an E. coli dataset.
See Figure S9 for an illustration of the process. Core genes are determined by using Anvi'o. Sim data is 100cut+99comp. When CG=100%, the number or core genes is 2,669 in ori dataset and 782 in sim dataset.
Core gene threshold (CG)	# Increased core genes in ori group (Ori) compared to CG 100 (Ori)	# Increased core genes in simulation group (Sim) compared to CG 100 (Sim)	# Increased core genes shared in col B and col C	Increased core gene coverage (%) (Shared/Ori = D/B)	# Total core gene shared in simulation group and ori group (CG 100, 2669 core genes)	Total core gene recovery rate (%) relative to ori CG 100 (F/2669): recall	Total core gene recovery rate (%) relative to sim (F/(C+782)): precision	F-score (%)
99	448	1116	133	29.69	1762	66.02	92.83	77.1626
98	513	1886	323	62.96	2341	87.71	87.74	87.725
95	601	2461	575	95.67	2664	99.81	82.14	90.117
90	711	2580	691	97.19	2666	99.89	79.3	88.412
